# Supplementary material for: Murine Gut Microbiota Is Defined by Host Genetics and Modulates Variation of Metabolic Traits
Source: PLoS One. 2012 Jun 18;7(6):e39191. doi: 10.1371/journal.pone.0039191 (PMC3377628; doi:10.1371/journal.pone.0039191)
Supplement: Table S1 — Mean and measures of variability of the gut microbiota of the BXD strains, their parental lines (C57BL/6J and DBA/2J) and F1 hybrids (D2B6F1) based on the combination of OTU clustering and CLASSIFIER. (XLSX) [file pone.0039191.s004.xlsx]

## Sheet: Sheet1
PROPORTIONS
OTUs - Genera		Mean	Standard error of the mean	Standard deviation	Minimum	Maximum	Median	No of samples with no counts
Acetivibrio	Genus	0.000713088	0.000213413	0.00173378	0	0.0124262	0	34
Aerococcus	Genus	0.00549142	0.00407692	0.033121	0	0.253824	0	57
Alistipes	Genus	0.000406217	8.39008e-05	0.000681613	0	0.00291074	0	38
Anaerotruncus	Genus	0.000650631	0.000175615	0.0014267	0	0.00854701	0	39
Asaccharobacter	Genus	0.00125209	0.000308256	0.00250429	0	0.0144	0	39
Bacteroides	Genus	0.0120758	0.00194223	0.0157787	0	0.068277	0.00575727	11
Barnesiella	Genus	0.0942806	0.00948774	0.0770787	0	0.280211	0.0733036	1
Bilophila	Genus	0.0027384	0.00145072	0.0117857	0	0.09504	0.000327065	28
Butyricicoccus	Genus	0.00122003	0.000209013	0.00169803	0	0.00860456	0.000640026	20
Clostridium IV	Genus	0.00422596	0.000789559	0.00641441	0	0.0386779	0.00242227	7
Clostridium XI	Genus	0.000414946	0.000281783	0.00228921	0	0.016124	0	60
Clostridium XlVa	Genus	0.00158901	0.000284284	0.00230953	0	0.0123735	0.000874575	16
Corynebacterium	Genus	0.00402572	0.00215012	0.0174677	0	0.11301	0	51
Enterococcus	Genus	7.83577e-05	3.02972e-05	0.000246135	0	0.0016	0	57
Enterorhabdus	Genus	0.00177529	0.000477734	0.00388113	0	0.0246955	0.000885995	12
Erysipelotrichaceae_incertae_sedis	Genus	0.0013298	0.000226773	0.00184232	0	0.0086727	0.000364719	22
Jeotgalicoccus	Genus	0.00558924	0.00286218	0.0232524	0	0.169733	0	41
Lachnospiracea_incertae_sedis	Genus	0.0134408	0.0027937	0.0226962	0	0.138393	0.00567884	1
Lactobacillus	Genus	0.630355	0.02457	0.199607	0.156419	0.977585	0.642195	0
Marvinbryantia	Genus	0.00362042	0.000672263	0.00546149	0	0.0250655	0.00161214	11
Mucispirillum	Genus	0.000487418	0.000216449	0.00175844	0	0.0130098	0	48
Oscillibacter	Genus	0.00612998	0.000922985	0.00749836	0	0.0443864	0.00312959	7
Parasutterella	Genus	0.000857999	0.000388154	0.00315338	0	0.0226648	0	48
Prevotella	Genus	0.0118528	0.00191861	0.0155869	0	0.0779533	0.00536183	10
Pseudoflavonifractor	Genus	0.00118739	0.000382347	0.0031062	0	0.0197687	0.000317755	32
Rikenella	Genus	0.00128676	0.000292919	0.00237968	0	0.0099359	0	38
Staphylococcus	Genus	0.0306956	0.00795398	0.0646184	0	0.309305	0.00420368	6
unclassified_"Porphyromonadaceae"	Genus	0.0239968	0.00272422	0.0221316	0.000896593	0.0941016	0.0143765	0
unclassified_Clostridiaceae 1	Genus	0.000766478	0.000247883	0.00201381	0	0.0114943	0	46
unclassified_Coriobacteriaceae	Genus	0.00106091	0.00018715	0.00152041	0	0.00811298	0.00061853	19
unclassified_Lachnospiraceae	Genus	0.123555	0.0136866	0.11119	0.00489716	0.483409	0.0907063	0
unclassified_Planococcaceae	Genus	0.000190119	0.000185229	0.00150481	0	0.0122258	0	64
unclassified_Ruminococcaceae	Genus	0.00467512	0.000738089	0.00599627	0	0.0277778	0.00234938	4
unclassified_others	Genus	0.00798551	0.000915417	0.00743688	0	0.0368664	0.006027	1
OTUs - Family
Aerococcaceae	Family	0.00549142	0.00407692	0.033121	0	0.253824	0	57
Bacteroidaceae	Family	0.0120758	0.00194223	0.0157787	0	0.068277	0.00575727	11
Clostridiaceae 1	Family	0.000766478	0.000247883	0.00201381	0	0.0114943	0	46
Coriobacteriaceae	Family	0.00408828	0.000644249	0.00523391	0	0.0260487	0.00216823	3
Corynebacteriaceae	Family	0.00402572	0.00215012	0.0174677	0	0.11301	0	51
Deferribacteraceae	Family	0.000487418	0.000216449	0.00175844	0	0.0130098	0	48
Desulfovibrionaceae	Family	0.0027384	0.00145072	0.0117857	0	0.09504	0.000327065	28
Enterococcaceae	Family	7.83577e-05	3.02972e-05	0.000246135	0	0.0016	0	57
Erysipelotrichaceae	Family	0.0013298	0.000226773	0.00184232	0	0.0086727	0.000364719	22
Lachnospiraceae	Family	0.142205	0.015233	0.123753	0.00587659	0.535248	0.105262	0
Lactobacillaceae	Family	0.630355	0.02457	0.199607	0.156419	0.977585	0.642195	0
Peptostreptococcaceae	Family	0.000414946	0.000281783	0.00228921	0	0.016124	0	60
Planococcaceae	Family	0.000190119	0.000185229	0.00150481	0	0.0122258	0	64
Porphyromonadaceae	Family	0.118277	0.0112745	0.0915945	0.00298864	0.353904	0.0923132	0
Prevotellaceae	Family	0.0118528	0.00191861	0.0155869	0	0.0779533	0.00536183	10
Rikenellaceae	Family	0.00169297	0.000337565	0.00274239	0	0.011976	0.000322813	28
Ruminococcaceae	Family	0.0188022	0.00240013	0.0194987	0.000979432	0.0833333	0.0120595	0
Staphylococcaceae	Family	0.0362848	0.00955841	0.0776529	0	0.381517	0.00420368	6
Sutterellaceae	Family	0.000857999	0.000388154	0.00315338	0	0.0226648	0	48
unclassified_"Bacteroidales"	Family	0.00254296	0.00071525	0.00581072	0	0.0331691	0	40
unclassified_Clostridiales	Family	0.00544255	0.000594616	0.00483068	0	0.0230015	0.00465746	3
OTUs - Phylum
Actinobacteria	Phylum	0.008114	0.00220176	0.0178872	0	0.115226	0.00326558	3
Bacteroidetes	Phylum	0.146442	0.0134321	0.109123	0.00358637	0.428912	0.121789	0
Deferribacteres	Phylum	0.000487418	0.000216449	0.00175844	0	0.0130098	0	48
Firmicutes	Phylum	0.84136	0.0141029	0.114572	0.555404	0.994919	0.870747	0
Proteobacteria	Phylum	0.00359639	0.00148409	0.0120568	0	0.09504	0.000690626	22
