# Supplementary material for: Murine Gut Microbiota Is Defined by Host Genetics and Modulates Variation of Metabolic Traits
Source: PLoS One. 2012 Jun 18;7(6):e39191. doi: 10.1371/journal.pone.0039191 (PMC3377628; doi:10.1371/journal.pone.0039191)
Supplement: Table S2 — Cage density and the distribution of BXD mice in experimental rooms. (XLSX) [file pone.0039191.s005.xlsx]

## Sheet: Sheet1
BX_ strain	Sex	Cage_Density	Cage_ID	Room_ID	Age
BXD100	F	5	R08K4249	CB177	62
BXD100	M	3	R08K4249	CB177	62
BXD102	F	3	Q08I4250	CB177	73
BXD102	M	3	Q08I4250	CB178	78
BXD11	F	2	R08J4240	CB178	72
BXD11	M	3	R08L4175	CB178	64
BXD12	F	2	R08L4294	CB178	59
BXD12	M	1	R08L4294	CB178	59
BXD24A	F	2	R08L4343	CB178	51
BXD24A	M	1	R08L4343	CB178	51
BXD32	F	5	R08K4263	CB178	75
BXD32	M	3	A08G4132	CB178	58
BXD44	F	3	R08K4270	CB178	58
BXD44	M	3	R08K4270	CB178	58
BXD45	F	2	R08L4303	CB177	56
BXD45	M	5	R08L4303	CB177	56
BXD48	F	3	R09A4200	CB185	63
BXD48	M	1	R09A4200	CB185	63
BXD50	F	1	LL4420	B067	62
BXD50	M	4	LL4420	B067	62
BXD51	F	1	Q08H4143	CB185	58
BXD51	M	3	Q08H4143	CB185	58
BXD56	F	1	LL4440	B067	63
BXD56	M	2	LL4440	B067	63
BXD60	F	3	R09A4210	CB185	71
BXD60	M	2	Q08H4181	CB177	64
BXD61	F	4	R08L4311	CB177	73
BXD61	M	3	LL4461	B067	64
BXD62	F	4	L08L4284	CB177	51
BXD62	M	3	Q08H4090	CB177	79
BXD65	F	3	LL4427	B067	71
BXD65	M	1	LL4426	B067	51
BXD66	F	4	R08L4190	CB177	66
BXD66	M	3	R08L4191	CB177	57
BXD68	F	2	R08K4171	CB177	63
BXD68	M	2	R08K4171	CB177	63
BXD69	F	3	R08J4104	CB177	55
BXD69	M	5	R08J4104	CB177	55
BXD70	F	4	R08L4125	CB177	73
BXD70	M	2	R08I4098	CB177	51
BXD71	F	5	Q08I4202	CB177	65
BXD71	M	3	Q08I4202	CB177	65
BXD75	F	5	R08I4213	CB177	77
BXD75	M	2	Q08E4072	CB177	77
BXD77	F	2	R08L4133	CB178	79
BXD77	M	3	R08L4352	CB177	81
BXD83	F	4	R08L4183	CB185	64
BXD83	M	4	LL4382	B067	67
BXD84	F	1	R08L4182	CB185	74
BXD84	M	4	R08K4273	CB185	73
BXD85	F	4	R08L4312	CB185	77
BXD85	M	5	R08I4214	CB177	62
BXD87	F	3	Q08G4139	CB177	61
BXD87	M	3	Q08G4139	CB177	61
BXD89	F	3	LL4402	B067	69
BXD89	M	4	Q08G4126	CB178	63
BXD90	F	3	LL4425	B067	64
BXD90	M	4	LL4425	B067	64
BXD96	F	5	R08L4193	CB185	80
BXD96	M	1	R08L4193	CB178	51
C57BL/6J	F	4	R08K4258	CB178	61
C57BL/6J	M	5	R08K4259	CB178	66
D2B6F1	F	3	R08L4329	CB178	69
D2B6F1	M	2	L09B4228	CB178	79
DBA/2J	F	3	R08I4149	CB178	106
DBA/2J	M	4	R08I4149	CB178	61
